# Supplementary material for: Gene-Based Resistance to Erysiphe Species Causing Powdery Mildew Disease in Peas (Pisum sativum L.)
Source: Genes (Basel). 2022 Feb 8;13(2):316. doi: 10.3390/genes13020316 (PMC8872628; doi:10.3390/genes13020316)
Supplement: Supplementary file 1 [file genes-13-00316-s001.zip]

Archive with 1 entries (1 files):
- genes-1416396-supplementary.pdf
